# Supplementary material for: Reformulation of Top-Selling Processed and Ultra-Processed Foods and Beverages in the Peruvian Food Supply after Front-of-Package Warning Label Policy
Source: Int J Environ Res Public Health. 2022 Dec 27;20(1):424. doi: 10.3390/ijerph20010424 (PMC9819345; doi:10.3390/ijerph20010424)
Supplement: Supplementary file 1 [file ijerph-20-00424-s001.zip]

Archive with 1 entries (1 files):
- ijerph-2043794-supplementary.pdf
